# Supplementary material for: Effects of Dominant Associated Bacteria Agrobacterium radiobacter Bx.F4 and Delftia tsuruhatensis Bx.Q2 on the Physiological Traits of Bursaphelenchus xylophilus: Insights from RNA-Seq Analysis
Source: Microorganisms. 2025 Dec 19;14(1):10. doi: 10.3390/microorganisms14010010 (PMC12844259; doi:10.3390/microorganisms14010010)
Supplement: Supplementary file 1 [file microorganisms-14-00010-s001.zip]

Archive with 1 entries (1 files):
- microorganisms-3997396-supplementary.pdf
